# Supplementary material for: Percutaneous hepatic melphalan perfusion: Single center experience of procedural characteristics, hemodynamic response, complications, and postoperative recovery
Source: PLoS One. 2021 Jul 16;16(7):e0254817. doi: 10.1371/journal.pone.0254817 (PMC8284610; doi:10.1371/journal.pone.0254817)
Supplement: S1 Data — (XLSX) [file pone.0254817.s001.xlsx]

## Sheet: Tabelle1
Consecutive Nr	Session Nr	Age	Sex	Cancer	Height	Weight	BMI	Anesth time	Interv time	Pump time	wakeup time	Total time	Noradrenaline max	Kristalloids	Kolloids	RBC	Coagulation	Heparin	Protamin	Temp lowest	Rrsys baseline	RRsys lowest	RRsys highest	RRsys Range	RRsys End	HF baseline	HF lowest	HF highest	HF Range	HF End	SaO2 lowest	Complication	Opioid	TIVA	FiO2	Extubation	ICU LOS	Ventilator	Oxygen	Noradrenalin	Transfusion	Fieber	Bleeding	aPTT baseline	aPTT first	,	aPTT3 +12	aPTT last	PT baseline
1	1	81	1	1	168	68	24	30	193	120	15	280	0.4	4500	0	0	0	35000	30000		170	60	196	136	135	55	32	77	45	62	96	CD0	Remifentanil	Sevofluran	0.3	1	1		0	0	0	37.1	0	28.9	28.4	27		30.9	101
2	2							60	165	120	18	270	0.4	9000	0	0	0	35000	30000	35.1	128	73	163	90	107	58	35	60	25	52	91	CD1	Remifentanil	Sevofluran	0.4	1	1		0	0	0	37.2	0	27.5	28.2			29.7	90
3	3							45	170	115	22	275	0.85	8000	0	0	0	35000	25000	35	175	50	180	130	145	53	33	62	29	58	94	CD1	Remifentanil	Sevofluran	0.4	1	1		6l maske kurz	0	0	38.2	0	25.9	25.1	25.3	25.3	27.7	92
4	4							41	175	125	17	268	0.95	8000	0	0	0	35000	30000		160	94	192	98	158	52	40	75	35	65		CD2	Remifentanil	Sevofluran	0.4	1	2		Brille 2l bis ende	0	0	37.5	0	25.1	43.2	26.4	28.6	26.1	100
5	5							20	195	115	15	245	0.71	7000	0	0	0	32500	25000		140	70	152	82	110	58	30	70	40	70		CD2	Remifentanil	Sevofluran	0.35	0	1	1	Brille 2l bis ende	0	0	36.8	0	22.8	35.8	28.5	26.5	25	90
6	1	60	0	2	164	60	22	70	220	150	20	320	1.1	7000	0	0	0	22500	20000	35.8	145	48	156	108	125	71	71	112	41	100	96	CD2	Remifentanil	Sevofluran	0.5	1	2		0	0,2-0,1	0	38.1		28.1	34.1	29	26.9	29.5	94
7	1	81	0	3	169	56	20	25	210	140	15	285	0.4	6000	0	0	0	20000	25000	34.7	200	90	209	119	160	62	55	65	7	70	97	CD0	Remifentanil	Sevofluran	0.4	1	1		0	0	0	37.2		38.1	41.9	38.5	71.4	46.1	74
8	2							30	170	105	30	225	0.44	9000	0	0	0	20000	15000		190	92	203	111	137	71	50	54	4	80	97	CD2	Remifentanil	Sevofluran	0.4	1	1		4L Maske kurz	0,05 kurz	0	36.1		27.7	50.4	42.1	39	43.6	68
9	3							40	175	120	20	230	0.3	4000	0	0	0	25000	20000		180	100	180	80	165	62	53	66	14	80	96	CD2	Remifentanil	Sevofluran	0.5	1	1		3L Brille 8h	0,05 kurz	0	37.5		36.5	48.4	75.6	145.5	44.2	74
10	1	28	0	1	176	66	21	31	205	120	16	210	0.68	10000	0	0	0	28000	25000		140	74	170	100	140	75	53	110	55	98		CD2	Remifentanil	Sevofluran	0.4	1	1		0	0.05	0	37.2	neck swelling	34.2	37.1	35	32.9	31.3	81
11	2							84	248	120	15	332	0.65	7000	0	0	Fib 1g	40000	30000		140	74	170	100	140	75	53	110	55	98		CD3b	Sufentanil	Sevofluran	0.7	0	1	5	2L NS	0,4-0,1	1TK	37.3	oral bleeding	35.2	39.7	34.1	31.1	30.8	86
12	3							25	150	110	15	205	0.61	4000	0	0	0	30000	15000		130	70	128	58	95	90	62	127	65	101	98	CD0	Sufentanil	Sevofluran	0.4	1	1		0	0	0	36.5		34.4	33.8	35.7		35.7	85
13	4							25	145	120	25	220	0.7	5000	0	0	0	30000		35.8	110	71	175	104	110	80	70	118	48	110	98	CD0	Remifentanil	Sevofluran	0.4	1	1		0	0	0	37.3		34.3	39.7			32.7	81
14	5							45	152	120	10	210	0.58	4000	0	0	0	30000		35.2	115	80	158	78	108	82	57	140	83	100	98	CD0	Remifentanil	Propofol	0.3	1	1		4L NS kurz	0	0	37.5		33.3	33.1	32.2		31.4	103
15	6							40	165	105	10	220	0.64	3000	0	0	0	27500	25000	36.5	120	74	151	77	118	78	49	132	83	76	97	CD2	Sufentanil	Propofol	0.4	1	3		0	0.1	0	37.9		32.8	33.5	32		31.2	100
16	1	53	0	1	163	62	23	50	155	120	15	205	0.28	4000	0	0	0	30000	20000	33	120	70	124	54	115	72	52	133	81	112	96	CD1	Sufentanil	Sevofluran	0.5	1	1		0	0	0	37.3		31.4	35.9	33.7	29.7	29.7	73
17	2							37	245	170	20	320	0.54	3000	0	0	0	20000	25000	35.2	108	83	112	29	120	80	65	110	45	100	97	CD0	Sufentanil	Sevofluran	0.6	1	1		Maske 6 8h	0	0	37.5		31	39.9	28.6		34.5	78
18	3							38	220	122	17	285	0.25	4000	0	0	0	20000		35.6	110	80	145	65	126	75	60	128	68	95	95	CD1	Remifentanil	Propofol	0.45	1	1		Maske+NS 6h	0	0	38.5		31.9	35.4			35.6	77
19	4							28	145	120	15	210	0.4	3000	0	0	0	30000			115	84	158	74	127	72	58	97	39	90	92	CD1	Sufentanil	Propofol	0.65	1	1		Maske-NS bis Ende	0	0	39		31.5	180	131		50	84
20	5							28	130	115	14	195	0.72	3000	0	0	0	25000	20000	35.8	128	93	140	47	135	77	62	126	64	110	96	CD1	Remifentanil	Propofol	0.6	1	1		Brille 2L bis Ende	0	0	38.2		35	42.4	29		29.4	80
21	1	42	0	1				30	150	120	10	225	0.27	3000	0	0	0	25000	15000	35.1	101	60	140	80	130	90	66	123	57	110	97	CD0	Sufentanil	Sevofluran	0.35	1	1		0	0	0	37.2		23	54	22.8		26.3	115
22	1	60	0	1	173	65	22	70	130	110	15	207	0.33	4000	0	0	0	25000		35	145	75	155	80	153	85	58	105	47	100	95	CD3b	Sufentanil	Isofluran	0.55	1	2	16	CPAP>Maske> Brille	0.1	3 FFP	38.1	requiring reintubation and angiographic intervention	28.6	125	64.1	24	27	103
23	2							40	140	120	12	190	0.29	6000	0	0	0	25000	25000		142	58	220	162	150	81	40	120	80	113	98	CD0	Remifentanil	Sevofluran	0.5	1	1		NS 4L bis Ende	0	0	37.5		31.8	31.4	26.6		26.2	100
24	3							45	135	110	24	230	0.27	7000	0	0	0	25000	10000	35.5	133	70	170	100	148	82	50	120	70	108	98	CD2	Remifentanil	Isofluran	0.4	1	1		VS 2L bis Emnde	0	0	38.2	Anaphylaxia to allopurinol	29.5	42	24.6		26.6	96
25	4							45	140	95	14	223	0.37	5000	0	0	0	30000			118	80	178	98	125	71	45	100	55	96	97	CD1	Remifentanil	Isofluran	0.45	1	1			0	0	39.5	Emesis	30.3	103	30.7		27.7	99
26	5							35	170	110	15	215	1.8	5000	0	0	0	20000	25000	35.7	140	46	184	138	162	79	43	115	72	104	98	CD3b	Sufentanil	Sevofluran	0.5	0	1	1	Bipap, Maske, NS bis Ende	0,17-0,05	0	39.2	Emesis	29.9	53.3	32.9		41	106
27	1	58	0	1	148	80	37	40	140	90	10	190	0.58	8000	0	0	0	25000		35.1	195	75	205	130	148	65	35	95	60	90	97	CD2	Sufentanil	Sevofluran	0.55	1	1		Brill 8h	0,1 4h	0	36.7		31	34	30		31.7	94
28	2							17	190	120	10	210	0.31	3000	0	0	0	25000	20000	35	190	100	220	120	168	75	53	110	55	98	99	CD0	Sufentanil	Sevofluran	0.6	1	1			0	0	37.5		30.2	42.5	26.8		28.2	99
29	3							22	160	100	12	195	0.41	6000	0	0	0	30000			193	72	203	131	175	68	61	108	47	97	96	CD1	Sufentanil	Sevofluran	0.45	1	1		Brille 2L bis Ende	0	0	37.2	Palsy hand	31.4	180	180		27.5	96
30	4							30	170	110	15	215	0.5	4000	0	0	0	30000		35.1	192	80	200	90	180	78	58	110	52	100	97	CD3b	Sufentanil	Isofluran	0.7	0	1	8	8h bipap, dann 2h maske	0,1 bis ende beatmung	0	38.2	haematoma due to CVC	33.1	180			59.8	101
31	5							30	130	100	15	210	0.17	5000	0	0	0	30000			170	82	170	88	155	85	73	90	17	90	98	CD1	Sufentanil	Isofluran	1	1	1		0	0	0	37.8	Emesis	31.4	180	41.5		27.5	103
32	6							28	110	90	17	155	0.25	3000	0	0	0	30000			145	85	150	65	140	77	50	90	40	87	97	CD1	Sufentanil	Sevofluran	0.6	1	1		0	0	0	38.1		32.2	180			28.7	109
33	1	59	1	1	182	91	27	43	175	100	23	255	0.34	8000	0	0	0	35000	15000	35	144	75	192	117	128	68	43	118	75	110	97	CD0	Sufenta kontinuierlich	Sevofluran	0.55	1	1		Brille 2l bis ende	0	0	37.7		26.5	26			29.1	101
34	2							25	150	90	12	215	0.27	6000	0	0	0	30000		36.1	145	74	180	106	158	72	63	125	62	115	94	CD0	Sufentanil	Isofluran	0.6	1	1		Brille 2l bis ende	0	0	37.5		25.6	180	180		23.8	104
35	3							30	160	110	15	225	0.46	5000	0	0	0	35000		36.2	118	71	130	59	125	71	38	122	84	105	96	CD0	Sufentanil	Isofluran	0.8	1	1		Brille 2l bis ende	0	0	37.2		25.8	180	180	29.3	33.5	101
36	4							30	155	95	12	210	0.63	8000	0	0	0	25000			142	83	165	82	155	78	50	132	82	112	95	CD0	Sufentanil	Isofluran	0.5	1	1		Maske kurz, dann brille 3L	0	0	37.8		25.9	180			27	112
37	5							85	130	100	15	224	1.1	11000	HA 20 100ml, GEL	0	0	35000		36.2	153	81	180	99	160	72	48	179	131	105	94	CD2	Remifentanil	Propofol	0.5	0	1	2	Brille 2l bis ende	0,05-0,1 für 6h	1TK, 1FFP	38.2	Emesis, thigh hematoma	27.1	180	130	42.6	26.6	120
38	6							30	135	105	15	190	0.54	4000	0	0	0	30000		36	105	73	136	63	128	78	70	110	40	94	97	CD0	Sufentanil	Sevofluran	0.5	1	1		Brille 2l bis ende	0	0	37.2		26.8	180	180		42.2	115
39	1	55	0	1	168	100	35	40	125	95	9	182	0.58	3000	0	0	0	35000	10000		125	60	213	153	142	79	68	122	54	98	93	CD0	Sufenta Induktion, dann Remifentanil	Sevofluran	0.5	1	1		Brille 2l bis ende	0	0	37.5		30.4	70.6			27.9	103
40	2							25	110	95	15	165	0.54	6000	0	0	0	35000			144	103	162	59	154	78	75	110	35	100	92	CD2	Sufentanil	Isofluran	0.6	0	1	2	Maske kurz, dann brille 3L	0	0	37.2		30.9	180	180		38.2	81
41	1	70	0	1	164	70	26	35	225	155	15	270	0.29	8000	0	0	0	5000		34.7	189	73	206	133	175	65	47	100	53	93	95	CD2	Remifentanil	Isofluran	0.6	0	1	3	3h Beatmung, dann Brille 2L bis Ende	0,05 bis ende beatmung	0	38		26.3	180	51.9		30.6	96
42	2							28	165	142	15	238	2.1	20000	HA 20 200ml	0	0	30000			130	61	193	132	145	70	51	109	58	87	91	CD3b	Sufentanil	Propofol	1	0	2	20	20h Beatmung, dann NS	0,07 bis 6h	0	38.2		26.2	111.1	26.6	26.6	24.3	100
43	1	64	0	1	175	70	23	21	215	95	15	261	0.24	5000	0	0	AT3	60000	30000		120	82	130	48	100	82	70	110	40	90	97	CD1:	Sufentanil	Propofol	1	1	1		maske, dannbrille	0	0	38.6		29.6	180	180	58.5	28.1	77
44	2							25	155	110	22	252	0.6	4000	0	0	0	35000	25000		128	70	129	59	120	90	70	114	44	100	93	CD0	Sufentanil	Isofluran	0.6	1	1		NS 4L bis Ende	0	0	37.2		28.6	180	180		28.9	99
45	3							35	160	95	12	285	1	6000	0	0	0	30000		36.5	140	75	138	63	151	88	60	123	63	98	94	CD0	Sufentanil	Sevofluran	0.6	1	1		ns 2l 8h	0	0	37.1		27.6	33.2	30.7		26.2	101
46	4							47	185	120	15	270	1.1	8000	0	0	0	30000	30000	35.8	125	72	175	103	143	79	58	140	81	110	98	CD0	Remifentanil	Isofluran	0.7	1	1		ns 3l 6h	0	0	36.8		27.5	31.6	29.3		30.2	99
47	5							30	130	110	12	200	0.6	5000	0	0	0	30000	25000	36.8	125	78	193	115	135	70	50	120	70	105	95	CD0	Remifentanil	Sevofluran	0.6	1	1		ns 2l 5h	0	0	37.2		29.2	34.6			28	95
48	6							28	160	90	14	185	0.97	4000	0	0	0	5000		36.1	98	80	130	50	108	81	76	119	43	102	93	CD1	Remifentanil	Isofluran	0.6	1	1		ns 4h	0	0	38.3		29.3	34.8	31.2		28.9	97
49	1	78	0	CCC	159	51	20	40	190	100	10	275	0.82	6000	0	0	AT3	55000	50000	36.2	160	60	162	102	154	71	41	100	59	98	92	CD2	Sufentanil	Sevofluran	0.4	1	1		2L für 2h postop	0	0	38.1	0	22.5	28.4			27.7	94
50	1	34	1	1	172	108	37	45	100	80	15	195	1.1	6000	0	0	0	30000		36.7	126	80	180	100	133	78	54	110	56	93	86	CD4a	Remifentanil	Propofol	0.7	0	2	6	2L bis ende	0	3FFP, 4g Fib	38.8	ARF, CVVHDF	30.9	180	73.7	32.8	29.6	76
51	1	76	1	1	175	78	25	30	150	120	15	270	0.2	10000	0	0	0	35000		35	170	45	178	133	165	80	30	108	78	88	73	CD3b	Sufentanil	Isofluran	1	0	2	18	2L bis ende	24h 0,5	3FFp	38.3	Prolonged mechanical ventilation, Tamponade Adrenalin	39.9	180	102.9	31.7	51	65
52	2							35	165	90	15	240	0.41	5000	0	0	0	35000		35.4	167	42	182	140	172	76	35	91	56	87	98	CD3b	Remifentanil	Sevofluran	0.4	0	2	3	2L bis ende	intermitt bis 0,05	1 ek	38.6	massive hematoma	36.7	180	180	104.3	54.4	49
53	1	68	1	3	180	93	29	46	141	95	20	245	0.79	5000	0	0	0	35000	20000	35.1	120	65	155	90	170	75	60	175	115	92	96	CD3b	Remifentanil	Sevofluran	0.5	1	1		2L bis 8h postop	0	2TK	37.8		29.9	51.2	49.3	34.4	32.2	71
[truncated: 45 more columns]
